# Supplementary material for: District health management and stillbirth recording and reporting: a qualitative study in the Ashanti Region of Ghana
Source: BMC Pregnancy Childbirth. 2024 Jan 29;24:91. doi: 10.1186/s12884-024-06272-x (PMC10826143; doi:10.1186/s12884-024-06272-x)
Supplement: Supplementary file 2 — Additional file 2. [file 12884_2024_6272_MOESM2_ESM.xlsx]

## Sheet: Sheet1
Year	Stillbirth	Antepartum stillbirth	Intrapartum stillbirth
2009	20656	9656	11000
2010	20687	9887	10800
2011	20638	7838	12800
2012	20623	8623	12000
2013	20749	7094	13655
2014	20769	9424	11345
2015	20577	8230.8	12346.2
2016	20218	8424.17	11793.8
2017	19957	8179.1	11777.9
2018	19697	8563.91	11133.1
2019	19529	8137.08	11391.9
